# Supplementary material for: ﻿Catalog of the genus Cylindrepomus Blanchard (Coleoptera, Cerambycidae, Dorcaschematini) in the Philippines, with description of a new species from northern Mindanao
Source: Zookeys. 2022 Aug 4;1116:23–32. doi: 10.3897/zookeys.1116.86906 (PMC9848631; doi:10.3897/zookeys.1116.86906)
Supplement: XML Treatment for Cylindrepomus ansihagani [file zookeys.1116.86906-treatment1.xml]

<!DOCTYPE tp:taxon-treatment
  PUBLIC "-//TaxonX//DTD Taxonomic Treatment Publishing DTD v0 20100105//EN" "tax-treatment-NSO.dtd">
<tp:taxon-treatment xmlns:tp="http://www.plazi.org/taxpub"><tp:treatment-meta><kwd-group><label>Taxon classification</label><kwd>
              <named-content content-type="kingdom">Animalia</named-content>
            </kwd><kwd>
              <named-content content-type="order">Coleoptera</named-content>
            </kwd><kwd>
              <named-content content-type="family">Cerambycidae</named-content>
            </kwd></kwd-group><mixed-citation publication-type="journal"><person-group><name><surname>Medina</surname><given-names>Milton Norman D.</given-names></name><name><surname>Baul</surname><given-names>Melbert James G.</given-names></name><name><surname>Cabras</surname><given-names>Analyn A.</given-names></name></person-group><article-title>﻿Catalog of the genus <italic><tp:taxon-name><tp:taxon-name-part taxon-name-part-type="genus" reg="Cylindrepomus">Cylindrepomus</tp:taxon-name-part></tp:taxon-name></italic> Blanchard (<tp:taxon-name><tp:taxon-name-part taxon-name-part-type="order">Coleoptera</tp:taxon-name-part></tp:taxon-name>, <tp:taxon-name><tp:taxon-name-part taxon-name-part-type="family">Cerambycidae</tp:taxon-name-part></tp:taxon-name>, <tp:taxon-name><tp:taxon-name-part taxon-name-part-type="tribe">Dorcaschematini</tp:taxon-name-part></tp:taxon-name>) in the Philippines, with description of a new species from northern Mindanao</article-title><source>Zookeys</source><day>04</day><month>08</month><year>2022</year><volume>1116</volume><fpage>23</fpage><lpage>32</lpage><pub-id pub-id-type="doi">10.3897/zookeys.1116.86906</pub-id></mixed-citation></tp:treatment-meta><tp:nomenclature><label>﻿</label><tp:taxon-name>
            <object-id xmlns:xlink="http://www.w3.org/1999/xlink" content-type="arpha" xlink:type="simple">38C3869C-4705-5F48-A027-28E050887B2E</object-id>
            <tp:taxon-name-part taxon-name-part-type="genus" reg="Cylindrepomus">Cylindrepomus</tp:taxon-name-part>
            <tp:taxon-name-part taxon-name-part-type="species" reg="ansihagani">ansihagani</tp:taxon-name-part>
            <object-id xmlns:xlink="http://www.w3.org/1999/xlink" content-type="zoobank" xlink:type="simple">https://zoobank.org/AF70CDCE-A5E7-445E-B5B0-FFA2AD50E42E</object-id>
          </tp:taxon-name><tp:taxon-authority>Medina &amp; Cabras</tp:taxon-authority><tp:taxon-status xmlns:xlink="http://www.w3.org/1999/xlink" xlink:type="simple">sp. nov.</tp:taxon-status><xref ref-type="fig" rid="F1">Fig. 1A–D</xref></tp:nomenclature><tp:treatment-sec sec-type="Holotype" id="SECID0E2HAE"><title>Holotype</title><p>(Fig. <xref ref-type="fig" rid="F1">1</xref>), male: Philippines – Mindanao / Northern Mindanao / Misamis Oriental III.2022 / local collector (<abbrev xmlns:xlink="http://www.w3.org/1999/xlink" xlink:title="Milton Medina Collections, Mindanao" id="ABBRID0EFIAE" xlink:type="simple">MMCP</abbrev>), to be deposited at PNM.</p><fig id="F1" position="float" orientation="portrait"><object-id xmlns:xlink="http://www.w3.org/1999/xlink" content-type="doi" xlink:type="simple">10.3897/zookeys.1116.86906.figure1</object-id><object-id xmlns:xlink="http://www.w3.org/1999/xlink" content-type="arpha" xlink:type="simple">4F3C71A0-345E-5B08-A6EE-83EA37B9A06F</object-id><label>Figure 1.</label><caption><p><italic><tp:taxon-name><tp:taxon-name-part taxon-name-part-type="genus" reg="Cylindrepomus">Cylindrepomus</tp:taxon-name-part><tp:taxon-name-part taxon-name-part-type="species" reg="ansihagani">ansihagani</tp:taxon-name-part></tp:taxon-name></italic> sp. nov. male holotype, habitus <bold>A</bold> dorsal aspect <bold>B</bold> ventral aspect <bold>C</bold> frons <bold>D</bold> lateral aspect.</p></caption><graphic xmlns:xlink="http://www.w3.org/1999/xlink" xlink:href="zookeys-1116-023_article-86906__-g001.jpg" position="float" orientation="portrait" xlink:type="simple" id="oo_723412.jpg"><uri content-type="original_file" xlink:type="simple">https://binary.pensoft.net/fig/723412</uri></graphic></fig></tp:treatment-sec><tp:treatment-sec sec-type="material" id="SECID0EJJAE"><title>Other material examined.</title><p><italic><tp:taxon-name><tp:taxon-name-part taxon-name-part-type="genus" reg="Cylindrepomus">Cylindrepomus</tp:taxon-name-part><tp:taxon-name-part taxon-name-part-type="species" reg="bivitticollis">bivitticollis</tp:taxon-name-part></tp:taxon-name></italic> Breuning, 1947, holotype male, <named-content xmlns:xlink="http://www.w3.org/1999/xlink" content-type="dwc:institutional_code" xlink:title="Naturhistoriska Riksmuseet, Stockholm" xlink:href="http://grbio.org/institution/naturhistoriska-riksmuseet" xlink:type="simple">NRM</named-content>; <italic><tp:taxon-name><tp:taxon-name-part taxon-name-part-type="genus" reg="Cylindrepomus">C.</tp:taxon-name-part><tp:taxon-name-part taxon-name-part-type="species" reg="sexlineatus">sexlineatus</tp:taxon-name-part></tp:taxon-name></italic> Schultze, 1934, holotype female, <abbrev xmlns:xlink="http://www.w3.org/1999/xlink" xlink:title="Senckenberg Naturhistorische Sammlungen Dresden" id="ABBRID0EJKAE" xlink:type="simple">MTKD</abbrev>.</p></tp:treatment-sec><tp:treatment-sec sec-type="description" id="SECID0ENKAE"><title>Description.</title><p><bold>Male.</bold> Dimensions (<italic>n</italic> = 1): <abbrev xmlns:xlink="http://www.w3.org/1999/xlink" xlink:title="length of body from antennal support to apices of clothed elytra" id="ABBRID0EXKAE" xlink:type="simple">LB</abbrev>: 14.0 mm. <abbrev xmlns:xlink="http://www.w3.org/1999/xlink" xlink:title="maximum width across head from the outer margin of a gena to that of another" id="ABBRID0E2KAE" xlink:type="simple">WH</abbrev>: 2.0 mm. <abbrev xmlns:xlink="http://www.w3.org/1999/xlink" xlink:title="length of gena from upper margin to lower margin" id="ABBRID0E6KAE" xlink:type="simple">LG</abbrev>: 1.5 mm. <abbrev xmlns:xlink="http://www.w3.org/1999/xlink" xlink:title="length of lower eye lobe from upper margin to lower margin" id="ABBRID0EDLAE" xlink:type="simple">LL</abbrev>: 1.0 mm. <abbrev xmlns:xlink="http://www.w3.org/1999/xlink" xlink:title="maximum width across lower eye lobe" id="ABBRID0EHLAE" xlink:type="simple">WL</abbrev>: 1.0 mm. <abbrev xmlns:xlink="http://www.w3.org/1999/xlink" xlink:title="length of pronotum from base to apex along midline" id="ABBRID0ELLAE" xlink:type="simple">LP</abbrev>: 3.0 mm. <abbrev xmlns:xlink="http://www.w3.org/1999/xlink" xlink:title="maximum width across pronotum" id="ABBRID0EPLAE" xlink:type="simple">WP</abbrev>: 2.0 mm. <abbrev xmlns:xlink="http://www.w3.org/1999/xlink" xlink:title="length of elytra from level of basal margins to apices of clothed elytra" id="ABBRID0ETLAE" xlink:type="simple">LE</abbrev>: 8.5 mm. <abbrev xmlns:xlink="http://www.w3.org/1999/xlink" xlink:title="width of elytra at humeri" id="ABBRID0EXLAE" xlink:type="simple">WEH</abbrev>: 3.0 mm.</p><p><bold><italic>Teguments</italic></bold> generally matt black, pro- and mesotibia reddish-brown near base; metatibia reddish-brown up to apical third; mid tarsus pale brown; hind tibia, tarsus, and claw light brown. Ventral side matt black, tomentose, covered with white recumbent pubescence on prosternum, prothorax, and abdomen.</p><p><bold><italic>Head and gena</italic></bold> tomentose, covered with black recumbent pubescence; genae with few erect black hairs at the side; vertex with two small bands of white recumbent pubescence. Eyes prominent, black, as long as wide. Antennae long and slender (except scape), more than twice the body length, matt black; scape bulbous, coarsely granulated, with recumbent white setae near base, 2× longer than wide; 2<sup>nd</sup> antennomere wider than long; 3<sup>rd</sup> antennomere coarsely granulated, 2× longer than each of antennomeres 4–11; 5<sup>th</sup> antennomere slightly granulated; antennomeres 6–11 finely granulated.</p><p><bold><italic>Pronotum</italic></bold> 1.5× wider than long, tomentose, covered with black recumbent hairs; with two narrow bands of white recumbent pubescence, one at the base shaped like an elongated diamond, the other one triangle-shaped and near the margin; apical margin lined with golden setae.</p><p><bold><italic>Prosternum</italic></bold> tomentose, covered with black recumbent hairs at middle and white recumbent setae at sides. Mesosternum and metasternum tomentose, covered with black and white recumbent setae. Mesepisternum and metepisternum tomentose, covered with white recumbent setae. 1<sup>st</sup> to 4<sup>th</sup> abdominal ventrites tomentose, covered with white and black recumbent setae with sparse golden setae at each side; pygidium tomentose, covered with full black recumbent setae, apex lined with golden hairs (Fig. <xref ref-type="fig" rid="F1">1B</xref>).</p><p><bold><italic>Elytra</italic></bold> 2.5× longer than wide, with coarse, uniformly aligned punctatation; humeri slight recurved; suture and margin raised, slightly truncate along suture; apex lanceolate; with two thick bands of white recumbent pubescence, one at basal third longitudinal with apex expanded laterally, and one near the apex, narrowed toward the tip; a few tiny white spots near suture and margin at apical third. Scutellum tomentose, covered with white recumbent setae, obscuring surface (Fig. <xref ref-type="fig" rid="F1">1A</xref>).</p><p>Coxae tomentose, covered with whitish recumbent hairs; trochanters reddish-brown; tibia armed with two small spines at base (colored black on protibia and mesotibia, pale brown on metatibia). Profemur slightly recurved near base.</p><p><bold>Male genitalia</bold> (Fig. <xref ref-type="fig" rid="F2">2 A–J</xref>): Tegmen ~1.5 mm long; lateral lobes slender, ~0.1 mm long and 0.6 mm wide; base with a broad central lobe bearing fine setae; apex bearing numerous golden setae, ~0.2–0.6 mm long. Aedeagus ~2.0 mm long and 0.5 mm wide, slightly recurved and tapering towards apex. Endophallus ~6.0 mm long.</p><fig id="F2" position="float" orientation="portrait"><object-id xmlns:xlink="http://www.w3.org/1999/xlink" content-type="doi" xlink:type="simple">10.3897/zookeys.1116.86906.figure2</object-id><object-id xmlns:xlink="http://www.w3.org/1999/xlink" content-type="arpha" xlink:type="simple">7751F8B6-7997-5B81-B695-7BF907B3D263</object-id><label>Figure 2.</label><caption><p><italic><tp:taxon-name><tp:taxon-name-part taxon-name-part-type="genus" reg="Cylindrepomus">Cylindrepomus</tp:taxon-name-part><tp:taxon-name-part taxon-name-part-type="species" reg="ansihagani">ansihagani</tp:taxon-name-part></tp:taxon-name></italic> sp. nov. <bold>A</bold> genitalia, dorsal aspect <bold>B</bold> genitalia, lateral aspect <bold>C</bold> genitalia, ventral aspect <bold>D</bold> aedeagus, ventral aspect <bold>E</bold> aedeagus, dorsal aspect <bold>F</bold> aedeagus, lateral aspect <bold>G</bold> tegmen, dorsal aspect <bold>H</bold> tegmen, lateral aspect <bold>I</bold> tegmen, ventral aspect <bold>J</bold> tergite VIII. Abbreviation: <bold>En</bold> – Endophallus.</p></caption><graphic xmlns:xlink="http://www.w3.org/1999/xlink" xlink:href="zookeys-1116-023_article-86906__-g002.jpg" position="float" orientation="portrait" xlink:type="simple" id="oo_723413.jpg"><uri content-type="original_file" xlink:type="simple">https://binary.pensoft.net/fig/723413</uri></graphic></fig></tp:treatment-sec><tp:treatment-sec sec-type="diagnosis" id="SECID0EMPAE"><title>Diagnosis.</title><p><italic><tp:taxon-name><tp:taxon-name-part taxon-name-part-type="genus" reg="Cylindrepomus">Cylindrepomus</tp:taxon-name-part><tp:taxon-name-part taxon-name-part-type="species" reg="ansihagani">ansihagani</tp:taxon-name-part></tp:taxon-name></italic> sp. nov. is distinct from its Mindanao endemic congeners (<italic><tp:taxon-name><tp:taxon-name-part taxon-name-part-type="genus" reg="Cylindrepomus">C.</tp:taxon-name-part><tp:taxon-name-part taxon-name-part-type="species" reg="bivitticollis">bivitticollis</tp:taxon-name-part></tp:taxon-name></italic> and <italic><tp:taxon-name><tp:taxon-name-part taxon-name-part-type="genus" reg="Cylindrepomus">C.</tp:taxon-name-part><tp:taxon-name-part taxon-name-part-type="species" reg="sexlineatus">sexlineatus</tp:taxon-name-part></tp:taxon-name></italic>) in having pronotum with two narrow bands of white recumbent pubescence, one at the base, shaped like an elongated diamond, the other a triangular band of white recumbent pubescence near the margin, while <italic><tp:taxon-name><tp:taxon-name-part taxon-name-part-type="genus" reg="Cylindrepomus">C.</tp:taxon-name-part><tp:taxon-name-part taxon-name-part-type="species" reg="bivitticollis">bivitticollis</tp:taxon-name-part></tp:taxon-name></italic> has pronotum with a complete, pale yellow longitudinal band on each side of the disc and <italic><tp:taxon-name><tp:taxon-name-part taxon-name-part-type="genus" reg="Cylindrepomus">C.</tp:taxon-name-part><tp:taxon-name-part taxon-name-part-type="species" reg="sexlineatus">sexlineatus</tp:taxon-name-part></tp:taxon-name></italic> has pronotum with a yellowish spot on each side at the base.</p></tp:treatment-sec><tp:treatment-sec sec-type="etymology" id="SECID0ENRAE"><title>Etymology.</title><p>This new species is named after Datu Ramil P. Ansihagan, the tribal chieftain of the Higaunon Tribe, for his efforts in protecting and preserving the remaining forests in Barangay Eureka Gingoog City, Philippines.</p></tp:treatment-sec><tp:treatment-sec sec-type="distribution" id="SECID0ESRAE"><title>Distribution of <italic><tp:taxon-name><tp:taxon-name-part taxon-name-part-type="genus" reg="Cylindrepomus">Cylindrepomus</tp:taxon-name-part><tp:taxon-name-part taxon-name-part-type="species" reg="ansihagani">ansihagani</tp:taxon-name-part></tp:taxon-name></italic> sp. nov.</title><p>Philippines: Mindanao: Northern Mindanao, Gingoog City.</p></tp:treatment-sec><tp:treatment-sec sec-type="Notes on ecology, threats, and conservation of Cylindrepomus ansihagani sp. nov" id="SECID0EDSAE"><title>Notes on ecology, threats, and conservation of <italic><tp:taxon-name><tp:taxon-name-part taxon-name-part-type="genus" reg="Cylindrepomus">Cylindrepomus</tp:taxon-name-part><tp:taxon-name-part taxon-name-part-type="species" reg="ansihagani">ansihagani</tp:taxon-name-part></tp:taxon-name></italic> sp. nov.</title><p>The species is known from a single specimen that was collected during the expedition. The species was collected at an elevation of approximately 1000–1100 m a.s.l. using hand nets along the boundary between an agro-ecosystem and a secondary forest. Most of the trees present are endemic species including but not limited to <italic><tp:taxon-name><tp:taxon-name-part taxon-name-part-type="genus" reg="Shorea">Shorea</tp:taxon-name-part><tp:taxon-name-part taxon-name-part-type="species" reg="negrosensis">negrosensis</tp:taxon-name-part></tp:taxon-name></italic> (Red Lauan), <italic><tp:taxon-name><tp:taxon-name-part taxon-name-part-type="genus" reg="Shorea">Shorea</tp:taxon-name-part><tp:taxon-name-part taxon-name-part-type="species" reg="contorta">contorta</tp:taxon-name-part></tp:taxon-name></italic> (White Lauan), and <italic><tp:taxon-name><tp:taxon-name-part taxon-name-part-type="genus" reg="Quercus">Quercus</tp:taxon-name-part><tp:taxon-name-part taxon-name-part-type="species" reg="subsericea">subsericea</tp:taxon-name-part></tp:taxon-name></italic> (Philippine Ulayan Tree), all of which are native to the Philippines and considered highly valued trees.</p><p>The current threat to the species’ habitat is the continued conversion of the remaining secondary forests into agricultural lands. Farmers use various chemicals such as pesticides, herbicides, and fungicides that could affect the species’ population There is a need to conduct more expeditions, covering more habitats, to find additional populations of this and other species. Hence, research identifying the exact species distribution, area of occupancy and the species’ extent of occurrence is important as a guide in making a future IUCN Red List assessment of this endemic species.</p></tp:treatment-sec></tp:taxon-treatment>
